# Supplementary material for: Heavy Vacuum Gas Oil Upregulates the Rhamnosyltransferases and Quorum Sensing Cascades of Rhamnolipids Biosynthesis in Pseudomonas sp. AK6U
Source: Molecules. 2021 Jul 6;26(14):4122. doi: 10.3390/molecules26144122 (PMC8307569; doi:10.3390/molecules26144122)
Supplement: Supplementary file 1 [file molecules-26-04122-s001.zip]

Archive with 1 entries (1 files):
- molecules-1222838-supplementary.pdf
